# Supplementary material for: Use of Household Cluster Investigations to Identify Factors Associated with Chikungunya Virus Infection and Frequency of Case Reporting in Puerto Rico
Source: PLoS Negl Trop Dis. 2016 Oct 20;10(10):e0005075. doi: 10.1371/journal.pntd.0005075 (PMC5072658; doi:10.1371/journal.pntd.0005075)
Supplement: S1 Dataset — (XLSX) [file pntd.0005075.s008.xlsx]

## Sheet: Sheet1
individualID	region	cluster	house	person	householdID	Team	Interviewer	DateofInterview	Gender	YrsLiveinPR	Diabetes	Highbloodpressure	Heartdisease	Highcholesterol	Stroke	Kidneydisease	Liverdisease	Thyroiddisease	Asthma	Lungdisease	Jointdisease_arthritis	Cancer	NSAIDDaily	CorticosteroidsDaily	AntibioticsDaily	Sick3months	firstdayof_illness	DurationofIllness	Fever	Chills	NauseaVomiting	Diarrhea	Musclepain	Jointpain	Skinrash	Redeyes	Headache	PainBehindEyes	Abdominalpain	Cough	RunnyNose	Sorethroat	Calfpain	Arthritis	Minorbleeding	Majorbleeding	top_hand	top_wrist	top_elbow
A-1-A-1	A	1	A	1	A-1-A		Juan	2014-08-12	female	69	No	No	No	Yes	No	No	No	Yes	No	No	Yes	No	No	Yes	No	yes	2014-07-11	.	Yes	No	No	No	Yes	Yes	No	No	No	No	No	No	No	No	No	Yes	No	No	No	Yes	Yes
A-1-A-2	A	1	A	2	A-1-A		Juan	2014-08-12	male	63	No	No	No	Yes	No	No	No	No	No	No	No	No	No	No	No	yes	2014-07-19	21	Yes	No	No	No	Yes	No	Yes	No	No	No	No	No	No	No	No	No	No	No	No	No	No
A-1-B-1	A	1	B	1	A-1-B		Nicole	2014-08-12	female	46	No	No	No	No	No	No	No	No	No	No	No	No	No	No	No	yes	2014-08-10	3	Yes	Yes	No	No	Yes	Yes	No	No	Yes	No	No	No	No	Yes	No	No	No	No	Yes	Yes	Yes
A-1-B-2	A	1	B	2	A-1-B		Nicole	2014-08-12	male	23	No	No	No	No	No	No	No	No	No	No	No	No	No	No	No	yes	2014-08-10	3	Yes	Yes	No	No	Yes	Yes	Yes	Yes	Yes	Yes	Yes	No	No	Yes	No	Yes	No	No	Yes	Yes	Yes
A-1-B-3	A	1	B	3	A-1-B		Nicole	2014-08-12	female	22	No	No	No	No	No	No	No	No	No	No	No	No	No	No	No	no	.	.	No	No	No	No	No	No	No	No	No	No	No	No	No	No	No	No	No	No	No	No	No
A-1-B-4	A	1	B	4	A-1-B		Nicole	2014-08-12	male	18	No	No	No	No	No	No	No	No	No	No	No	No	No	No	No	no	.	.	No	No	No	No	No	No	No	No	No	No	No	No	No	No	No	No	No	No	No	No	No
B-1-A-2	B	1	A	2	B-1-A			2014-06-26	female	75	Yes	Yes	No	No	No	No	No	No	No	No	Yes	No	No	No	No	yes	2014-06-14	13	No	No	No	No	Yes	Yes	No	No	No	No	No	No	No	No	Yes	Yes	No	No	Yes	Yes	No
B-1-A-3	B	1	A	3	B-1-A			2014-06-26	female	20	No	No	No	No	No	No	No	No	No	No	No	No	No	No	No	no	.	.	No	No	No	No	No	No	No	No	No	No	No	No	No	No	No	No	No	No	No	No	No
B-1-A-4	B	1	A	4	B-1-A			2014-06-26	female	49	No	Yes	No	No	No	No	No	No	Yes	No	Yes	No	Yes	No	No	no	.	.	No	No	No	No	No	No	No	No	No	No	No	No	No	No	No	No	No	No	No	No	No
B-1-A-5	B	1	A	5	B-1-A			2014-06-26	female	29	No	Yes	No	No	No	No	No	No	Yes	No	Yes	No	Yes	No	No	yes	2014-05-28	15	Yes	Yes	Yes	Yes	Yes	Yes	Yes	No	Yes	No	Yes	No	Yes	Yes	No	Yes	Yes	Yes	No	No	No
B-1-AC-1	B	1	AC	1	B-1-AC	A	NP	2014-06-27	female	49	No	Yes	No	No	No	No	No	No	Yes	No	No	No	No	No	No	no	.	.	No	No	No	No	No	No	No	No	No	No	No	No	No	No	No	No	No	No	No	No	No
B-1-AC-2	B	1	AC	2	B-1-AC	A	NP	2014-06-27	male	.	Yes	No	No	No	No	No	Yes	No	No	No	No	No	Yes	No	Yes	yes	.	30	Yes	No	Yes	Yes	Yes	Yes	No	Yes	No	Yes	No	No	No	No	Yes	Yes	No	No	Yes	Yes	Yes
B-1-AI-1	B	1	AI	1	B-1-AI	A	NP	2014-06-27	female	21	No	No	No	No	No	No	No	No	No	No	No	No	No	No	No	no	.	.	No	No	No	No	No	No	No	No	No	No	No	No	No	No	No	No	No	No	No	No	No
B-1-AI-2	B	1	AI	2	B-1-AI	A	NP	2014-06-27	male	5	No	No	No	No	No	No	No	No	No	No	No	No	No	No	No	no	.	.	No	No	No	No	No	No	No	No	No	No	No	No	No	No	No	No	No	No	No	No	No
B-1-AO-1	B	1	AO	1	B-1-AO	A	NP	2014-06-27	female	25	No	No	No	No	No	No	No	No	No	No	No	No	No	No	No	no	.	.	No	No	No	No	No	No	No	No	No	No	No	No	No	No	No	No	No	No	No	No	No
B-1-BB-1	B	1	BB	1	B-1-BB		NO	2014-06-27	female	79	No	Yes	No	Yes	No	No	No	No	No	No	No	No	No	No	No	no	.	.	No	No	No	No	No	No	No	No	No	No	No	No	No	No	No	No	No	No	No	No	No
B-1-BG-1	B	1	BG	1	B-1-BG			2014-06-27	female	40	No	No	No	Yes	No	No	No	No	Yes	No	Yes	No	Yes	No	No	yes	2014-06-13	7	Yes	Yes	No	Yes	Yes	Yes	No	No	Yes	Yes	Yes	Yes	No	Yes	Yes	No	No	No	No	No	Yes
B-1-BG-2	B	1	BG	2	B-1-BG	B	NO	2014-06-27	male	30	Yes	Yes	No	No	No	No	No	No	No	No	Yes	No	No	No	No	no	.	.	No	No	No	No	No	No	No	No	No	No	No	No	No	No	No	No	No	No	No	No	No
B-1-BG-3	B	1	BG	3	B-1-BG			2014-06-27	female	34	No	No	No	No	No	No	No	No	No	No	No	No	No	No	No	yes	2014-06-25	2	Yes	No	Yes	No	Yes	No	No	No	Yes	No	No	Yes	Yes	Yes	No	No	No	No	No	No	No
B-1-BG-4	B	1	BG	4	B-1-BG	B	NO	2014-06-27	male	12	No	No	No	No	No	No	No	No	Yes	No	No	No	No	No	No	yes	2014-06-05	5	Yes	Yes	No	No	No	Yes	No	No	Yes	No	No	No	No	No	No	No	No	No	No	Yes	Yes
B-1-BG-5	B	1	BG	5	B-1-BG	B	NO	2014-06-27	female	10	No	No	No	No	No	No	No	No	Yes	Yes	No	No	No	No	No	no	.	.	No	No	No	No	No	No	No	No	No	No	No	No	No	No	No	No	No	No	No	No	No
B-1-BG-6	B	1	BG	6	B-1-BG			2014-06-27	male	7	No	No	No	No	No	No	No	No	Yes	No	No	No	No	No	No	yes	2014-06-26	1	Yes	No	No	No	No	No	No	No	No	No	No	Yes	No	Yes	No	No	No	No	No	No	No
B-1-BH-1	B	1	BH	1	B-1-BH			2014-06-27	female	83	Yes	Yes	No	Yes	No	No	No	Yes	No	No	Yes	No	Yes	No	No	no	.	.	No	No	No	No	No	No	No	No	No	No	No	No	No	No	No	No	No	No	No	No	No
B-2-A-1	B	2	A	1	B-2-A			2014-07-02	female	32	No	No	No	No	No	No	No	Yes	No	No	No	No	No	No	No	yes	2014-06-20	6	Yes	Yes	No	No	Yes	Yes	Yes	No	Yes	No	No	No	No	No	Yes	Yes	No	No	Yes	Yes	Yes
B-2-AB-1	B	2	AB	1	B-2-AB			2014-07-03	male	73	No	No	No	No	Yes	No	No	No	No	No	No	No	No	No	No	no	.	.	No	No	No	No	No	No	No	No	No	No	No	No	No	No	No	No	No	No	No	No	No
B-2-AB-2	B	2	AB	2	B-2-AB			2014-07-03	female	63	No	Yes	No	No	No	No	No	Yes	No	No	No	No	No	No	No	no	.	.	No	No	No	No	No	No	No	No	No	No	No	No	No	No	No	No	No	No	No	No	No
B-2-AF-1	B	2	AF	1	B-2-AF			2014-07-03	female	25	No	No	No	Yes	No	No	No	No	No	No	No	No	No	No	No	no	.	.	No	No	No	No	No	No	No	No	No	No	No	No	No	No	No	No	No	No	No	No	No
B-2-BB-1	B	2	BB	1	B-2-BB			2014-07-03	female	77	No	Yes	No	No	No	No	No	No	Yes	No	Yes	No	Yes	No	No	no	.	.	No	No	No	No	No	No	No	No	No	No	No	No	No	No	No	No	No	No	No	No	No
B-2-BG-1	B	2	BG	1	B-2-BG			2014-07-03	male	78	No	No	No	Yes	No	No	No	No	No	No	No	No	Yes	No	No	no	.	.	No	No	No	No	No	No	No	No	No	No	No	No	No	No	No	No	No	No	No	No	No
B-2-BG-2	B	2	BG	2	B-2-BG			2014-07-03	female	66	No	Yes	No	Yes	No	No	No	No	No	No	No	No	No	No	No	no	.	.	No	No	No	No	No	No	No	No	No	No	No	No	No	No	No	No	No	No	No	No	No
B-2-BH-1	B	2	BH	1	B-2-BH			2014-07-03	male	43	No	No	No	No	No	No	No	No	No	No	No	No	No	No	No	no	.	.	No	No	No	No	No	No	No	No	No	No	No	No	No	No	No	No	No	No	No	No	No
B-2-BK-1	B	2	BK	1	B-2-BK			2014-07-03	female	35	No	No	No	No	No	No	No	No	No	No	No	No	No	No	No	no	.	.	No	No	No	No	No	No	No	No	No	No	No	No	No	No	No	No	No	No	No	No	No
B-2-BL-1	B	2	BL	1	B-2-BL			2014-07-03	male	47	No	No	No	No	No	No	No	No	No	No	No	No	No	No	No	no	.	.	No	No	No	No	No	No	No	No	No	No	No	No	No	No	No	No	No	No	No	No	No
B-3-A-1	B	3	A	1	B-3-A			2014-07-10	male	1	No	No	No	No	No	No	No	No	No	No	No	No	No	No	No	yes	2014-06-05	8	Yes	Yes	No	Yes	Yes	Yes	Yes	Yes	Yes	Yes	Yes	Yes	Yes	Yes	Yes	Yes	No	No	Yes	No	No
B-3-A-2	B	3	A	2	B-3-A	A	NP	2014-07-10	male	23	No	No	No	No	No	No	No	No	No	No	No	No	No	No	No	no	.	.	No	No	No	No	No	No	No	No	No	No	No	No	No	No	No	No	No	No	No	No	No
B-3-A-3	B	3	A	3	B-3-A	A	NP	2014-07-10	female	21	No	No	No	No	No	No	No	No	No	No	No	No	No	No	No	no	.	.	No	No	No	No	No	No	No	No	No	No	No	No	No	No	No	No	No	No	No	No	No
B-3-A-4	B	3	A	4	B-3-A	A	NP	2014-07-10	male	46	No	Yes	No	Yes	No	No	No	No	Yes	Yes	No	No	Yes	No	No	yes	2014-06-26	7	Yes	Yes	Yes	Yes	Yes	Yes	No	No	Yes	Yes	No	Yes	Yes	Yes	No	No	No	No	No	No	Yes
B-3-A-5	B	3	A	5	B-3-A	A	NP	2014-07-10	female	44	No	No	No	No	No	No	No	No	No	No	No	No	No	No	No	no	.	.	No	No	No	No	No	No	No	No	No	No	No	No	No	No	No	No	No	No	No	No	No
B-3-A-6	B	3	A	6	B-3-A	A	NP	2014-07-10	female	23	No	No	No	No	No	No	No	Yes	No	No	No	No	No	No	No	yes	2014-07-09	4	No	No	No	No	Yes	No	No	Yes	Yes	No	No	Yes	No	Yes	No	No	No	No	No	No	No
B-3-AB-1	B	3	AB	1	B-3-AB		NP	2014-07-10	male	18	No	No	No	No	No	No	No	No	No	No	No	No	No	No	No	no	.	.	No	No	No	No	No	No	No	No	No	No	No	No	No	No	No	No	No	No	No	No	No
B-3-AB-2	B	3	AB	2	B-3-AB	A	NP	2014-07-10	female	45	No	Yes	No	No	No	No	No	No	No	No	No	No	No	No	No	no	.	.	No	No	No	No	No	No	No	No	No	No	No	No	No	No	No	No	No	No	No	No	No
B-3-AB-3	B	3	AB	3	B-3-AB		NP	2014-07-10	female	3	No	No	No	No	No	No	No	No	No	No	No	No	No	No	No	yes	2014-05-01	7	Yes	Yes	Yes	No	Yes	No	No	No	Yes	No	No	No	Yes	No	No	No	No	No	No	No	No
B-3-BB-1	B	3	BB	1	B-3-BB		NO	2014-07-10	female	45	No	No	No	No	No	No	No	No	No	No	No	No	No	No	No	no	.	.	No	No	No	No	No	No	No	No	No	No	No	No	No	No	No	No	No	No	No	No	No
B-3-BB-2	B	3	BB	2	B-3-BB			2014-07-10	female	19	No	No	No	No	No	No	No	Yes	Yes	No	No	No	No	No	No	no	.	.	No	No	No	No	No	No	No	No	No	No	No	No	No	No	No	No	No	No	No	No	No
B-3-BB-3	B	3	BB	3	B-3-BB			2014-07-10	female	22	No	No	No	No	No	No	No	No	No	No	No	No	No	No	No	no	.	.	No	No	No	No	No	No	No	No	No	No	No	No	No	No	No	No	No	No	No	No	No
B-3-BB-4	B	3	BB	4	B-3-BB			2014-07-10	female	7	Yes	No	No	No	No	No	No	No	No	No	No	No	No	No	No	yes	2014-06-26	2	Yes	Yes	Yes	No	No	No	No	No	No	No	Yes	Yes	Yes	No	No	No	No	No	No	No	No
B-3-BB-5	B	3	BB	5	B-3-BB	2	NO	2014-07-10	female	23	No	No	No	No	No	No	No	Yes	No	No	No	No	No	No	No	yes	2014-06-17	1	No	No	No	No	No	No	Yes	No	No	No	No	No	No	No	No	No	No	No	No	No	No
B-3-BB-6	B	3	BB	6	B-3-BB	2	NO	2014-07-10	male	59	Yes	Yes	No	Yes	No	Yes	No	Yes	No	No	Yes	No	Yes	No	No	no	.	.	No	No	No	No	No	No	No	No	No	No	No	No	No	No	No	No	No	No	No	No	No
B-3-BC-1	B	3	BC	1	B-3-BC		NO	2014-07-10	male	48	Yes	Yes	No	Yes	No	No	No	No	Yes	No	Yes	No	No	No	No	no	.	.	No	No	No	No	No	No	No	No	No	No	No	No	No	No	No	No	No	No	No	No	No
B-4-A-1	B	4	A	1	B-4-A		MJL	2014-07-10	male	10	Yes	No	No	No	No	No	No	No	Yes	No	No	No	Yes	No	No	yes	2014-06-26	9	Yes	Yes	No	No	Yes	Yes	Yes	Yes	Yes	Yes	No	Yes	No	No	Yes	Yes	No	No	Yes	Yes	Yes
B-4-A-2	B	4	A	2	B-4-A	1	NO	2014-07-10	female	38	Yes	No	No	No	No	No	No	No	No	No	Yes	No	Yes	No	No	yes	2014-05-16	8	No	No	Yes	No	No	Yes	No	No	No	No	Yes	No	No	No	No	No	No	Yes	No	Yes	Yes
B-4-A-3	B	4	A	3	B-4-A	1	NO	2014-07-10	female	19	No	No	No	No	No	No	No	No	No	No	No	No	No	No	No	no	.	.	No	No	No	No	No	No	No	No	No	No	No	No	No	No	No	No	No	No	No	No	No
B-4-A-4	B	4	A	4	B-4-A	1	NO	2014-07-10	female	17	No	No	No	No	No	No	No	No	Yes	No	No	No	No	No	No	yes	.	3	Yes	No	No	No	Yes	No	No	No	Yes	No	No	No	Yes	Yes	No	No	No	No	No	No	No
B-4-BH-1	B	4	BH	1	B-4-BH			2014-07-10	female	43	No	No	No	No	No	No	No	No	No	No	No	No	Yes	No	No	no	.	.	No	No	No	No	No	No	No	No	No	No	No	No	No	No	No	No	No	No	No	No	No
B-4-BL-1	B	4	BL	1	B-4-BL		NP	2014-07-10	female	55	No	No	No	No	No	No	No	Yes	Yes	No	Yes	No	Yes	No	No	no	.	.	No	No	No	No	No	No	No	No	No	No	No	No	No	No	No	No	No	No	No	No	No
B-5-A-1	B	5	A	1	B-5-A		NP	2014-07-17	female	38	No	No	No	No	No	No	No	No	Yes	No	No	No	No	No	No	yes	2014-06-29	10	Yes	Yes	No	No	Yes	Yes	Yes	No	Yes	Yes	No	Yes	No	No	No	Yes	Yes	No	Yes	Yes	Yes
B-5-A-2	B	5	A	2	B-5-A		TS	2014-07-17	male	45	No	Yes	No	Yes	No	No	No	No	No	No	No	No	No	No	No	yes	2014-06-29	4	Yes	Yes	Yes	No	Yes	Yes	Yes	Yes	No	Yes	No	No	No	No	Yes	No	No	No	Yes	Yes	No
B-5-C-1	B	5	C	1	B-5-C		NP	2014-07-17	male	77	Yes	Yes	Yes	Yes	No	No	No	No	No	No	Yes	No	Yes	No	No	no	.	.	No	No	No	No	No	No	No	No	No	No	No	No	No	No	No	No	No	No	No	No	No
B-5-C-2	B	5	C	2	B-5-C			2014-07-17	female	84	No	No	No	Yes	No	No	No	Yes	No	Yes	No	Yes	No	No	No	no	.	.	No	No	No	No	No	No	No	No	No	No	No	No	No	No	No	No	No	No	No	No	No
B-5-D-1	B	5	D	1	B-5-D		TS	2014-07-17	male	77	No	No	Yes	No	No	No	No	No	Yes	Yes	No	No	Yes	Yes	No	no	.	.	No	No	No	No	No	No	No	No	No	No	No	No	No	No	No	No	No	No	No	No	No
B-5-D-2	B	5	D	2	B-5-D		NP	2014-07-17	female	74	Yes	Yes	Yes	No	No	No	No	No	No	No	Yes	No	No	No	No	no	.	.	No	No	No	No	No	No	No	No	No	No	No	No	No	No	No	No	No	No	No	No	No
B-5-D-3	B	5	D	3	B-5-D			2014-07-17	female	19	No	No	No	No	No	No	No	No	No	No	Yes	No	No	No	No	no	.	.	No	No	No	No	No	No	No	No	No	No	No	No	No	No	No	No	No	No	No	No	No
B-5-H-1	B	5	H	1	B-5-H		NP	2014-07-17	female	63	No	Yes	No	Yes	No	No	No	Yes	No	No	No	No	No	No	No	yes	2014-07-01	7	Yes	Yes	No	No	Yes	Yes	No	No	Yes	Yes	No	No	No	No	No	No	No	No	Yes	Yes	Yes
B-5-M-1	B	5	M	1	B-5-M		NP	2014-07-17	male	39	No	No	No	Yes	No	No	No	No	No	No	No	No	No	No	No	no	.	.	No	No	No	No	No	No	No	No	No	No	No	No	No	No	No	No	No	No	No	No	No
B-5-R-1	B	5	R	1	B-5-R		NP	2014-07-17	male	38	No	Yes	No	No	No	No	No	No	No	No	No	No	No	No	No	yes	2014-06-28	4	Yes	Yes	Yes	Yes	Yes	Yes	Yes	Yes	Yes	No	Yes	No	Yes	Yes	Yes	No	No	No	Yes	Yes	Yes
B-6-A-1	B	6	A	1	B-6-A	A		2014-07-31	male	46	No	No	No	No	No	No	No	No	No	No	No	No	No	No	No	yes	2014-06-19	5	Yes	Yes	Yes	No	Yes	Yes	No	Yes	No	No	No	Yes	No	Yes	No	No	No	No	Yes	Yes	Yes
B-6-AD-1	B	6	AD	1	B-6-AD	A		2014-07-31	female	34	No	No	No	No	No	No	No	No	No	No	No	No	No	No	No	yes	2014-07-28	5	No	No	No	No	No	No	No	No	No	No	No	Yes	Yes	Yes	No	No	No	No	No	No	No
B-6-AF-1	B	6	AF	1	B-6-AF	A		2014-07-31	female	41	No	Yes	No	Yes	No	No	No	No	Yes	No	Yes	No	No	No	No	yes	2014-06-25	3	Yes	Yes	Yes	No	Yes	Yes	No	Yes	Yes	No	Yes	No	No	No	Yes	Yes	No	No	Yes	Yes	Yes
B-6-AF-2	B	6	AF	2	B-6-AF	A		2014-07-31	male	12	No	No	No	No	No	No	No	No	Yes	No	No	No	No	No	No	yes	2014-06-25	2	Yes	Yes	No	No	Yes	Yes	Yes	Yes	Yes	No	No	No	Yes	No	Yes	No	No	No	No	No	Yes
B-6-AH-1	B	6	AH	1	B-6-AH	A		2014-07-31	female	33	No	No	No	No	No	No	No	No	No	No	No	No	No	No	No	no	.	.	No	No	No	No	No	No	No	No	No	No	No	No	No	No	No	No	No	No	No	No	No
B-6-AH-2	B	6	AH	2	B-6-AH	A		2014-07-31	female	28	No	No	No	No	No	No	No	No	Yes	No	No	No	No	No	No	no	.	.	No	No	No	No	No	No	No	No	No	No	No	No	No	No	No	No	No	No	No	No	No
B-6-AH-3	B	6	AH	3	B-6-AH	A		2014-07-31	female	2	No	No	No	No	No	No	No	No	No	No	No	No	No	No	No	no	.	.	No	No	No	No	No	No	No	No	No	No	No	No	No	No	No	No	No	No	No	No	No
B-6-BC-1	B	6	BC	1	B-6-BC	B		2014-07-31	female	38	No	No	No	No	No	No	No	No	Yes	No	Yes	No	No	No	No	yes	2014-07-06	7	No	No	Yes	No	Yes	Yes	No	No	Yes	No	Yes	No	Yes	Yes	Yes	Yes	No	No	No	Yes	Yes
B-6-BD-1	B	6	BD	1	B-6-BD	B		2014-07-31	female	43	Yes	Yes	Yes	Yes	No	No	No	Yes	No	No	Yes	No	Yes	No	No	no	.	.	No	No	No	No	No	No	No	No	No	No	No	No	No	No	No	No	No	No	No	No	No
B-6-BE-1	B	6	BE	1	B-6-BE	B		2014-07-31	female	36	No	No	No	No	No	No	No	No	Yes	No	No	No	No	No	No	no	.	.	No	No	No	No	No	No	No	No	No	No	No	No	No	No	No	No	No	No	No	No	No
B-7-A-1	B	7	A	1	B-7-A		Nicole	2014-08-14	male	50	No	No	No	No	No	No	No	No	No	No	No	No	No	No	No	yes	2014-07-09	8	Yes	Yes	Yes	Yes	Yes	Yes	Yes	Yes	Yes	Yes	Yes	No	Yes	Yes	Yes	Yes	No	No	Yes	Yes	Yes
B-7-B-1	B	7	B	1	B-7-B		Nicole	2014-08-14	female	54	No	Yes	No	No	No	No	No	No	No	No	Yes	No	Yes	No	No	no	.	.	No	No	No	No	No	No	No	No	No	No	No	No	No	No	No	No	No	No	No	No	No
B-7-B-2	B	7	B	2	B-7-B		Nicole	2014-08-14	male	53	No	No	No	No	No	No	No	No	No	No	No	No	No	No	No	no	.	.	No	No	No	No	No	No	No	No	No	No	No	No	No	No	No	No	No	No	No	No	No
B-7-J-1	B	7	J	1	B-7-J		Nicole	2014-08-14	male	71	Yes	Yes	Yes	Yes	No	No	No	No	No	No	No	Yes	No	No	No	no	.	.	No	No	No	No	No	No	No	No	No	No	No	No	No	No	No	No	No	No	No	No	No
B-7-J-2	B	7	J	2	B-7-J		Nicole	2014-08-14	female	68	Yes	Yes	No	No	No	Yes	No	No	Yes	Yes	Yes	No	No	No	No	no	.	.	No	No	No	No	No	No	No	No	No	No	No	No	No	No	No	No	No	No	No	No	No
B-7-M-1	B	7	M	1	B-7-M		Nicole	2014-08-14	male	70	No	Yes	No	No	No	No	No	Yes	No	No	No	No	Yes	No	No	no	.	.	No	No	No	No	No	No	No	No	No	No	No	No	No	No	No	No	No	No	No	No	No
B-7-M-2	B	7	M	2	B-7-M		Nicole	2014-08-14	female	63	Yes	Yes	No	Yes	No	No	Yes	Yes	No	No	No	No	No	No	No	no	.	.	No	No	No	No	No	No	No	No	No	No	No	No	No	No	No	No	No	No	No	No	No
B-8-A-1	B	8	A	1	B-8-A		Nicole	2014-08-14	male	80	Yes	Yes	No	Yes	No	No	No	Yes	No	No	Yes	No	No	No	No	yes	2014-07-10	2	Yes	Yes	No	No	Yes	Yes	No	No	Yes	No	No	No	Yes	No	No	No	No	No	Yes	Yes	No
B-8-A-2	B	8	A	2	B-8-A		Nicole	2014-08-14	female	77	Yes	Yes	No	Yes	No	No	No	Yes	No	No	Yes	Yes	No	No	No	yes	.	7	Yes	Yes	Yes	Yes	Yes	Yes	Yes	Yes	Yes	Yes	Yes	Yes	Yes	Yes	Yes	Yes	No	No	Yes	Yes	Yes
C-1-A-1	C	1	A	1	C-1-A		Nicole	2014-08-19	female	56	No	Yes	No	No	Yes	No	No	No	No	No	Yes	No	No	No	No	yes	2014-07-02	14	Yes	Yes	No	No	No	Yes	Yes	No	Yes	Yes	No	No	No	No	No	Yes	No	No	Yes	Yes	Yes
C-1-A-2	C	1	A	2	C-1-A		Nicole	2014-08-19	male	57	No	No	No	No	No	No	No	No	No	No	Yes	No	No	No	No	yes	2014-07-12	2	Yes	Yes	No	No	Yes	Yes	Yes	Yes	Yes	Yes	Yes	No	No	No	Yes	Yes	No	No	Yes	Yes	Yes
C-1-B-1	C	1	B	1	C-1-B		Nicole	2014-08-19	female	81	Yes	Yes	Yes	Yes	No	No	No	No	Yes	No	No	No	Yes	No	No	no	.	.	No	No	No	No	No	No	No	No	No	No	No	No	No	No	No	No	No	No	No	No	No
C-1-F-1	C	1	F	1	C-1-F		Nicole	2014-08-19	female	24	Yes	Yes	No	No	No	No	No	No	No	No	No	No	No	No	No	no	.	.	No	No	No	No	No	No	No	No	No	No	No	No	No	No	No	No	No	No	No	No	No
C-1-O-1	C	1	O	1	C-1-O		Nicole	2014-08-19	male	50	No	Yes	No	No	No	No	No	No	No	No	No	No	Yes	No	No	no	.	.	No	No	No	No	No	No	No	No	No	No	No	No	No	No	No	No	No	No	No	No	No
P-1-A-1	P	1	A	1	P-1-A		MR	2014-06-27	female	64	No	No	No	No	No	No	No	Yes	Yes	No	Yes	No	No	No	No	yes	2014-05-26	7	Yes	Yes	Yes	No	Yes	Yes	Yes	No	Yes	No	Yes	No	No	Yes	Yes	Yes	No	No	Yes	Yes	Yes
P-1-AI-1	P	1	AI	1	P-1-AI			2014-06-27	male	77	Yes	Yes	Yes	Yes	No	No	No	Yes	No	No	Yes	No	Yes	No	No	no	.	.	No	No	No	No	No	No	No	No	No	No	No	No	No	No	No	No	No	No	No	No	No
P-1-AI-2	P	1	AI	2	P-1-AI			2014-06-27	female	72	No	Yes	Yes	Yes	No	No	No	No	No	No	Yes	No	Yes	No	No	no	.	.	No	No	No	No	No	No	No	No	No	No	No	No	No	No	No	No	No	No	No	No	No
P-1-AJ-1	P	1	AJ	1	P-1-AJ		MR	2014-06-27	male	18	No	No	No	No	No	No	No	No	No	No	No	No	No	No	No	yes	2014-06-15	2	Yes	No	No	No	No	Yes	No	No	Yes	No	No	No	No	No	No	Yes	No	No	No	No	No
P-1-AM-1	P	1	AM	1	P-1-AM			2014-06-27	male	32	No	No	No	No	No	No	No	No	No	No	No	No	No	No	No	no	.	.	No	No	No	No	No	No	No	No	No	No	No	No	No	No	No	No	No	No	No	No	No
P-1-AP-1	P	1	AP	1	P-1-AP		MR	2014-06-27	female	64	Yes	Yes	No	Yes	No	No	No	Yes	No	No	Yes	No	No	No	No	no	.	.	No	No	No	No	No	No	No	No	No	No	No	No	No	No	No	No	No	No	No	No	No
P-1-AP-2	P	1	AP	2	P-1-AP			2014-06-27	.	65	No	No	No	No	No	No	No	No	No	No	No	No	No	No	No	yes	2014-06-26	6	Yes	No	No	No	No	Yes	No	No	No	No	No	No	No	No	No	Yes	No	No	Yes	Yes	Yes
P-1-BD-1	P	1	BD	1	P-1-BD	B	EM	2014-06-27	female	65	No	Yes	Yes	Yes	No	No	No	No	No	No	Yes	No	Yes	No	No	no	.	.	No	No	No	No	No	No	No	No	No	No	No	No	No	No	No	No	No	No	No	No	No
P-1-BD-2	P	1	BD	2	P-1-BD	B	JT	2014-06-27	male	74	No	Yes	Yes	No	Yes	No	No	No	No	No	No	No	No	No	No	yes	2014-06-12	7	No	No	No	No	Yes	Yes	No	No	No	No	No	No	No	No	No	No	No	No	No	No	Yes
P-1-BE-1	P	1	BE	1	P-1-BE		EMV	2014-06-27	male	66	Yes	No	Yes	No	No	No	No	No	No	No	No	No	No	No	No	yes	2014-04-28	3	No	No	No	No	No	No	No	No	No	No	No	No	No	No	No	No	No	No	No	No	No
P-1-BE-2	P	1	BE	2	P-1-BE	B	JT	2014-06-27	female	67	No	Yes	No	Yes	No	No	No	No	Yes	Yes	No	No	No	No	No	no	.	.	No	No	No	No	No	No	No	No	No	No	No	No	No	No	No	No	No	No	No	No	No
P-2-A-1	P	2	A	1	P-2-A		TS	2014-07-18	male	24	No	No	No	No	No	No	No	No	Yes	No	No	No	No	No	No	yes	2014-06-15	7	Yes	Yes	Yes	Yes	Yes	Yes	Yes	Yes	Yes	No	No	Yes	Yes	Yes	No	No	No	No	Yes	Yes	Yes
P-2-A-2	P	2	A	2	P-2-A		MR	2014-07-18	female	24	No	No	No	No	No	No	No	No	No	No	No	No	No	No	No	yes	2014-05-15	4	Yes	Yes	No	Yes	Yes	No	No	Yes	Yes	No	No	Yes	No	No	No	No	Yes	No	No	No	No
P-2-BB-1	P	2	BB	1	P-2-BB		NP	2014-07-18	female	68	Yes	Yes	No	Yes	No	No	No	No	No	No	No	No	Yes	No	No	no	.	.	No	No	No	No	No	No	No	No	No	No	No	No	No	No	No	No	No	No	No	No	No
P-2-BB-2	P	2	BB	2	P-2-BB			2014-07-18	male	8	No	Yes	No	No	No	Yes	Yes	No	No	No	No	No	No	No	No	no	.	.	No	No	No	No	No	No	No	No	No	No	No	No	No	No	No	No	No	No	No	No	No
P-2-BB-3	P	2	BB	3	P-2-BB			2014-07-18	female	6	No	No	No	No	No	No	No	No	Yes	No	No	No	No	No	No	yes	2014-05-04	7	Yes	No	Yes	No	Yes	Yes	No	No	Yes	No	Yes	Yes	Yes	Yes	No	No	Yes	No	No	No	No
P-2-BC-1	P	2	BC	1	P-2-BC		TS	2014-07-18	female	60	No	Yes	Yes	Yes	No	No	No	No	Yes	No	No	No	Yes	No	No	no	.	.	No	No	No	No	No	No	No	No	No	No	No	No	No	No	No	No	No	No	No	No	No
P-2-BE-1	P	2	BE	1	P-2-BE			2014-07-18	female	22	No	No	No	No	No	No	No	No	No	No	No	No	No	No	No	yes	2014-06-15	10	Yes	No	Yes	Yes	Yes	Yes	Yes	No	Yes	Yes	Yes	No	No	No	No	Yes	No	No	Yes	Yes	No
P-2-BE-2	P	2	BE	2	P-2-BE		MR	2014-07-18	male	20	No	No	No	No	No	No	No	No	No	No	No	No	No	No	No	yes	2014-07-01	2	Yes	No	Yes	Yes	Yes	No	No	No	Yes	No	No	No	No	No	No	No	No	No	No	No	No
P-2-BH-1	P	2	BH	1	P-2-BH		NP	2014-07-18	female	67	No	Yes	No	No	No	Yes	No	No	No	No	No	No	No	No	No	no	.	.	No	No	No	No	No	No	No	No	No	No	No	No	No	No	No	No	No	No	No	No	No
P-2-BH-2	P	2	BH	2	P-2-BH		NP	2014-07-18	female	69	Yes	Yes	No	No	No	No	No	No	No	No	No	No	No	No	No	no	.	.	No	No	No	No	No	No	No	No	No	No	No	No	No	No	No	No	No	No	No	No	No
P-2-BK-1	P	2	BK	1	P-2-BK			2014-07-18	female	58	No	No	No	Yes	No	No	No	No	No	No	Yes	No	No	Yes	No	no	.	.	No	No	No	No	No	No	No	No	No	No	No	No	No	No	No	No	No	No	No	No	No
P-2-BQ-1	P	2	BQ	1	P-2-BQ		NP	2014-07-18	female	72	Yes	No	No	No	No	No	No	No	No	No	Yes	No	No	Yes	No	yes	2014-07-01	14	Yes	No	No	No	No	No	No	No	Yes	Yes	No	Yes	Yes	Yes	No	No	No	No	No	No	No
P-2-BS-1	P	2	BS	1	P-2-BS		TS	2014-07-18	female	60	No	No	No	Yes	No	No	No	No	Yes	No	Yes	No	No	No	No	yes	2014-06-24	21	Yes	Yes	No	No	Yes	Yes	No	Yes	Yes	Yes	No	Yes	Yes	Yes	No	No	No	No	Yes	Yes	No
SJ-1-A-1	SJ	1	A	1	SJ-1-A		TS	2014-06-20	male	3	No	No	No	No	No	No	No	No	No	No	No	No	No	No	No	yes	2014-06-07	7	Yes	Yes	No	Yes	Yes	Yes	Yes	Yes	Yes	No	Yes	No	No	No	No	No	No	No	Yes	Yes	No
SJ-1-A-2	SJ	1	A	2	SJ-1-A			2014-06-20	female	3	Yes	Yes	Yes	Yes	Yes	No	No	No	No	No	No	No	No	No	Yes	no	.	.	No	No	No	No	No	No	No	No	No	No	No	No	No	No	No	No	No	No	No	No	No
SJ-1-CII-1	SJ	1	CII	1	SJ-1-CII		SAM	2014-06-20	female	60	No	No	No	No	No	No	No	No	No	No	No	No	No	No	No	no	.	.	No	No	No	No	No	No	No	No	No	No	No	No	No	No	No	No	No	No	No	No	No
SJ-1-EII-1	SJ	1	EII	1	SJ-1-EII		NP	2014-06-20	female	48	No	No	No	No	No	No	No	No	No	No	No	No	No	No	No	no	.	.	No	No	No	No	No	No	No	No	No	No	No	No	No	No	No	No	No	No	No	No	No
SJ-1-H-1	SJ	1	H	1	SJ-1-H		SAM	2014-06-20	female	12	No	No	No	No	No	No	No	No	No	No	No	No	No	No	No	no	.	.	No	No	No	No	No	No	No	No	No	No	No	No	No	No	No	No	No	No	No	No	No
SJ-1-I-1	SJ	1	I	1	SJ-1-I			2014-06-20	male	20	Yes	Yes	No	No	No	No	No	No	No	No	No	No	Yes	No	No	yes	2014-04-15	7	Yes	Yes	No	No	Yes	No	No	No	Yes	Yes	No	Yes	Yes	Yes	No	No	No	No	No	No	No
SJ-1-I-2	SJ	1	I	2	SJ-1-I		Aidsa	2014-06-20	male	1	No	Yes	No	No	No	No	No	No	No	No	No	No	No	No	No	no	.	.	No	No	No	No	No	No	No	No	No	No	No	No	No	No	No	No	No	No	No	No	No
SJ-1-I-3	SJ	1	I	3	SJ-1-I		SAM	2014-06-20	female	1	No	No	No	No	No	No	No	No	No	No	No	No	No	No	No	no	.	.	No	No	No	No	No	No	No	No	No	No	No	No	No	No	No	No	No	No	No	No	No
SJ-1-N-1	SJ	1	N	1	SJ-1-N			2014-06-20	female	64	No	Yes	No	Yes	No	No	No	No	No	No	No	Yes	No	No	No	no	.	.	No	No	No	No	No	No	No	No	No	No	No	No	No	No	No	No	No	No	No	No	No
SJ-1-P-1	SJ	1	P	1	SJ-1-P			2014-06-20	female	94	No	Yes	No	Yes	No	No	No	Yes	No	No	Yes	No	Yes	No	Yes	yes	2014-06-16	4	Yes	No	No	Yes	Yes	Yes	No	No	No	No	No	Yes	No	No	Yes	Yes	No	No	Yes	Yes	Yes
SJ-1-Q-1	SJ	1	Q	1	SJ-1-Q		TS	2014-06-20	male	84	No	No	No	No	No	No	No	No	No	No	No	No	No	No	Yes	yes	2014-06-16	.	Yes	Yes	No	No	Yes	Yes	No	No	No	No	No	No	No	No	Yes	No	No	No	No	No	No
SJ-1-S-1	SJ	1	S	1	SJ-1-S			2014-06-20	female	56	No	No	No	No	No	No	No	Yes	No	No	No	No	No	No	No	no	.	.	No	No	No	No	No	No	No	No	No	No	No	No	No	No	No	No	No	No	No	No	No
SJ-1-S-2	SJ	1	S	2	SJ-1-S			2014-06-20	female	95	No	No	No	No	No	No	No	No	No	No	No	No	No	No	No	no	.	.	No	No	No	No	No	No	No	No	No	No	No	No	No	No	No	No	No	No	No	No	No
SJ-1-S-3	SJ	1	S	3	SJ-1-S			2014-06-20	female	72	No	No	No	No	No	No	No	No	No	No	No	Yes	Yes	No	No	no	.	.	No	No	No	No	No	No	No	No	No	No	No	No	No	No	No	No	No	No	No	No	No
SJ-1-V-1	SJ	1	V	1	SJ-1-V		TS	2014-06-20	female	11	No	No	No	No	No	No	No	No	No	No	No	No	No	No	No	no	.	.	No	No	No	No	No	No	No	No	No	No	No	No	No	No	No	No	No	No	No	No	No
SJ-1-V-2	SJ	1	V	2	SJ-1-V		NP	2014-06-20	male	11	No	No	No	No	No	No	No	No	Yes	No	No	No	No	No	No	no	.	.	No	No	No	No	No	No	No	No	No	No	No	No	No	No	No	No	No	No	No	No	No
SJ-2-A-1	SJ	2	A	1	SJ-2-A	A	Chanis	2014-06-26	.	9	No	No	No	No	No	No	No	No	No	No	No	No	No	No	No	yes	2014-06-05	6	Yes	No	Yes	Yes	No	Yes	No	No	Yes	No	Yes	No	No	No	No	No	No	No	Yes	No	No
SJ-2-A-2	SJ	2	A	2	SJ-2-A		SAM	2014-06-26	female	18	No	No	No	No	No	No	No	No	No	No	Yes	No	No	No	No	no	.	.	No	No	No	No	No	No	No	No	No	No	No	No	No	No	No	No	No	No	No	No	No
SJ-2-A-3	SJ	2	A	3	SJ-2-A		Aidsa	2014-06-26	female	22	No	No	No	No	No	No	No	No	No	No	No	No	No	No	No	no	.	.	No	No	No	No	No	No	No	No	No	No	No	No	No	No	No	No	No	No	No	No	No
SJ-2-A-4	SJ	2	A	4	SJ-2-A		Aidsa	2014-06-26	female	.	No	No	No	No	No	No	No	No	No	No	No	No	No	No	No	.	.	.	No	No	No	No	No	No	No	No	No	No	No	No	No	No	No	No	No	No	No	No	No
SJ-2-A-5	SJ	2	A	5	SJ-2-A		Chanis	2014-06-26	female	19	No	No	No	Yes	No	No	No	No	No	No	Yes	No	No	No	No	yes	2014-06-16	2	No	No	Yes	Yes	Yes	Yes	No	No	Yes	No	No	No	No	No	No	No	No	No	Yes	Yes	Yes
SJ-2-AC-1	SJ	2	AC	1	SJ-2-AC	A	Chanis	2014-06-26	female	15	No	Yes	No	No	No	Yes	No	No	No	No	No	No	No	No	No	no	.	.	No	No	No	No	No	No	No	No	No	No	No	No	No	No	No	No	No	No	No	No	No
SJ-2-AC-2	SJ	2	AC	2	SJ-2-AC		Chanis	2014-06-26	female	15	No	No	No	No	No	No	No	No	Yes	No	No	No	No	No	No	no	.	.	No	No	No	No	No	No	No	No	No	No	No	No	No	No	No	No	No	No	No	No	No
SJ-2-AC-3	SJ	2	AC	3	SJ-2-AC		Chanis	2014-06-26	.	15	No	No	No	No	No	No	No	No	No	No	No	No	No	No	No	no	.	.	No	No	No	No	No	No	No	No	No	No	No	No	No	No	No	No	No	No	No	No	No
SJ-2-AF-1	SJ	2	AF	1	SJ-2-AF	A	Chanis	2014-06-26	male	75	No	Yes	No	No	No	No	No	No	No	No	Yes	Yes	Yes	No	No	no	.	.	No	No	No	No	No	No	No	No	No	No	No	No	No	No	No	No	No	No	No	No	No
SJ-2-AF-2	SJ	2	AF	2	SJ-2-AF		Aidsa	2014-06-26	male	64	No	No	No	No	No	No	No	No	No	No	No	No	No	No	No	no	.	.	No	No	No	No	No	No	No	No	No	No	No	No	No	No	No	No	No	No	No	No	No
SJ-2-AG-1	SJ	2	AG	1	SJ-2-AG	A	Chanis	2014-06-26	female	68	Yes	Yes	Yes	No	No	Yes	No	No	No	No	Yes	No	Yes	No	No	yes	2014-06-21	16	Yes	Yes	No	Yes	Yes	Yes	No	No	Yes	No	No	Yes	No	No	No	Yes	No	No	Yes	Yes	Yes
SJ-2-AG-2	SJ	2	AG	2	SJ-2-AG		Chanis	2014-06-26	male	53	No	No	No	No	No	No	No	Yes	No	No	No	No	No	No	No	no	.	.	No	No	No	No	No	No	No	No	No	No	No	No	No	No	No	No	No	No	No	No	No
SJ-2-BB-1	SJ	2	BB	1	SJ-2-BB	B	Aidsa	2014-06-26	male	24	No	Yes	Yes	Yes	No	No	No	No	No	No	No	No	Yes	No	No	no	.	.	No	No	No	No	No	No	No	No	No	No	No	No	No	No	No	No	No	No	No	No	No
SJ-2-BB-2	SJ	2	BB	2	SJ-2-BB	B	Nicole	2014-06-26	female	20	No	No	No	No	No	No	No	No	No	No	No	No	No	No	No	no	.	.	No	No	No	No	No	No	No	No	No	No	No	No	No	No	No	No	No	No	No	No	No
SJ-2-BF-1	SJ	2	BF	1	SJ-2-BF	B	Aidsa	2014-06-26	female	18	Yes	Yes	No	No	No	No	No	Yes	Yes	No	No	No	No	No	No	yes	2014-06-12	3	Yes	Yes	Yes	No	Yes	Yes	No	No	No	Yes	Yes	No	No	No	Yes	No	No	No	Yes	Yes	No
SJ-2-BF-2	SJ	2	BF	2	SJ-2-BF		Aidsa	2014-06-26	male	25	No	Yes	No	Yes	No	No	No	No	No	No	No	No	Yes	No	No	yes	2014-06-23	7	Yes	Yes	Yes	Yes	Yes	Yes	No	Yes	No	Yes	Yes	Yes	No	No	Yes	Yes	No	No	Yes	Yes	Yes
SJ-2-CB-1	SJ	2	CB	1	SJ-2-CB		SAM	2014-06-26	female	98	No	Yes	No	No	No	No	No	Yes	No	No	Yes	No	No	No	No	no	.	.	No	No	No	No	No	No	No	No	No	No	No	No	No	No	No	No	No	No	No	No	No
SJ-2-CB-2	SJ	2	CB	2	SJ-2-CB		SAM	2014-06-26	male	68	No	Yes	No	No	No	No	No	No	No	No	No	No	No	No	No	yes	2014-06-25	7	Yes	No	No	No	Yes	Yes	Yes	Yes	No	Yes	No	No	No	No	No	Yes	No	No	Yes	Yes	Yes
SJ-2-CF-1	SJ	2	CF	1	SJ-2-CF		SAM	2014-06-26	female	.	No	No	No	No	No	No	No	No	No	No	No	No	No	No	No	no	.	.	No	No	No	No	No	No	No	No	No	No	No	No	No	No	No	No	No	No	No	No	No
SJ-2-CH-1	SJ	2	CH	1	SJ-2-CH		SAM	2014-06-26	female	17	Yes	No	No	No	No	No	No	No	No	No	No	No	No	No	No	no	.	.	No	No	No	No	No	No	No	No	No	No	No	No	No	No	No	No	No	No	No	No	No
SJ-2-CH-2	SJ	2	CH	2	SJ-2-CH	C	CSAV	2014-06-26	male	13	No	No	No	No	No	No	No	No	No	No	No	No	No	No	No	no	.	.	No	No	No	No	No	No	No	No	No	No	No	No	No	No	No	No	No	No	No	No	No
SJ-2-CI-1	SJ	2	CI	1	SJ-2-CI			2014-06-26	male	35	Yes	Yes	No	No	No	No	No	No	No	No	No	No	No	No	No	no	.	.	No	No	No	No	No	No	No	No	No	No	No	No	No	No	No	No	No	No	No	No	No
SJ-2-CI-2	SJ	2	CI	2	SJ-2-CI	C	CSAV	2014-06-26	male	27	No	No	No	No	No	No	No	No	No	No	No	No	No	No	No	no	.	.	No	No	No	No	No	No	No	No	No	No	No	No	No	No	No	No	No	No	No	No	No
SJ-3-AC-1	SJ	3	AC	1	SJ-3-AC	A	SAM	2014-07-03	male	13	No	No	No	Yes	No	No	No	No	No	No	No	No	No	No	No	no	.	.	No	No	No	No	No	No	No	No	No	No	No	No	No	No	No	No	No	No	No	No	No
SJ-3-AC-2	SJ	3	AC	2	SJ-3-AC	A	SAM	2014-07-03	male	1	No	No	No	No	No	No	No	No	No	No	No	No	No	No	No	yes	2014-06-27	6	Yes	Yes	No	No	Yes	Yes	Yes	No	Yes	No	No	Yes	No	No	Yes	No	No	No	Yes	Yes	Yes
SJ-3-AC-3	SJ	3	AC	3	SJ-3-AC			2014-07-03	female	1	No	No	No	No	No	No	No	No	No	No	No	No	No	No	Yes	yes	2014-06-15	7	No	No	No	No	No	No	No	No	Yes	No	No	No	No	Yes	No	No	No	No	No	No	No
SJ-3-AC-4	SJ	3	AC	4	SJ-3-AC			2014-07-03	female	18	No	No	No	No	No	No	No	No	No	No	No	No	No	No	No	yes	2014-05-25	7	Yes	No	No	No	No	No	No	No	No	No	No	Yes	Yes	Yes	No	No	No	No	No	No	No
SJ-3-AF-1	SJ	3	AF	1	SJ-3-AF	A	SAM	2014-07-03	female	38	No	No	No	No	No	No	No	No	No	No	No	No	No	No	No	yes	.	10	Yes	Yes	No	No	Yes	Yes	Yes	No	Yes	No	No	No	No	No	No	Yes	No	No	Yes	No	No
SJ-3-AF-2	SJ	3	AF	2	SJ-3-AF	A	B	2014-07-03	female	9	No	No	No	No	No	No	No	No	No	No	No	No	No	No	No	yes	2014-06-15	3	Yes	Yes	No	No	No	Yes	No	No	Yes	No	No	No	No	No	No	No	No	No	No	No	No
SJ-3-AF-3	SJ	3	AF	3	SJ-3-AF	A	SAM	2014-07-03	male	13	No	No	No	No	No	No	No	No	No	No	No	No	No	No	No	no	.	.	No	No	No	No	No	No	No	No	No	No	No	No	No	No	No	No	No	No	No	No	No
SJ-3-AG-1	SJ	3	AG	1	SJ-3-AG			2014-07-03	female	39	No	No	No	No	No	No	No	No	No	No	No	No	No	No	No	yes	2014-06-19	7	Yes	Yes	No	Yes	Yes	Yes	Yes	No	Yes	Yes	No	No	No	No	No	No	Yes	No	Yes	Yes	No
SJ-3-BB-1	SJ	3	BB	1	SJ-3-BB	B	TS	2014-07-03	female	22	No	Yes	No	No	No	No	No	No	No	No	No	No	No	No	No	yes	.	3	Yes	No	Yes	No	No	No	No	No	Yes	No	No	No	No	Yes	Yes	No	No	No	No	Yes	No
SJ-3-BC-1	SJ	3	BC	1	SJ-3-BC	B	TS	2014-07-03	male	16	No	Yes	No	No	No	No	No	No	No	No	No	No	No	No	No	no	.	.	No	No	No	No	No	No	No	No	No	No	No	No	No	No	No	No	No	No	No	No	No
SJ-3-BD-1	SJ	3	BD	1	SJ-3-BD	B		2014-07-03	female	18	No	Yes	No	Yes	No	No	No	Yes	No	No	No	No	No	No	No	no	.	.	No	No	No	No	No	No	No	No	No	No	No	No	No	No	No	No	No	No	No	No	No
SJ-4-A-1	SJ	4	A	1	SJ-4-A	A	Chanis	2014-07-10	male	82	Yes	Yes	Yes	No	No	Yes	No	No	No	Yes	Yes	No	Yes	No	No	yes	2014-06-16	15	Yes	Yes	Yes	No	Yes	Yes	No	No	No	No	No	No	No	No	No	Yes	No	No	Yes	No	No
SJ-4-AB-1	SJ	4	AB	1	SJ-4-AB	A	Chanis	2014-07-10	female	27	Yes	Yes	No	Yes	No	No	No	No	No	No	No	No	No	No	No	no	.	.	No	No	No	No	No	No	No	No	No	No	No	No	No	No	No	No	No	No	No	No	No
SJ-4-AD-1	SJ	4	AD	1	SJ-4-AD	A	Chanis	2014-07-10	male	8	No	No	No	No	No	No	No	No	No	No	No	No	No	No	No	yes	2014-06-20	14	Yes	Yes	No	No	Yes	No	No	Yes	Yes	No	No	Yes	Yes	Yes	No	No	No	No	No	No	No
SJ-4-AD-2	SJ	4	AD	2	SJ-4-AD	A	Chanis	2014-07-10	female	1	No	No	No	Yes	No	No	No	Yes	No	Yes	Yes	No	No	No	No	no	.	.	No	No	No	No	No	No	No	No	No	No	No	No	No	No	No	No	No	No	No	No	No
SJ-4-AF-1	SJ	4	AF	1	SJ-4-AF	A	Chanis	2014-07-10	male	2	No	No	No	No	No	No	No	No	No	No	No	No	No	No	No	yes	2014-05-10	2	No	Yes	No	No	No	No	No	No	Yes	No	No	No	Yes	No	No	No	No	No	No	No	No
SJ-4-AK-1	SJ	4	AK	1	SJ-4-AK	A	Chanis	2014-07-10	male	69	No	Yes	Yes	No	No	No	No	No	No	No	No	No	No	No	No	no	.	.	No	No	No	No	No	No	No	No	No	No	No	No	No	No	No	No	No	No	No	No	No
SJ-4-BF-1	SJ	4	BF	1	SJ-4-BF	A	Chanis	2014-07-10	male	48	Yes	Yes	No	No	No	No	No	No	No	No	No	No	No	No	No	no	.	.	No	No	No	No	No	No	No	No	No	No	No	No	No	No	No	No	No	No	No	No	No
SJ-4-BJ-1	SJ	4	BJ	1	SJ-4-BJ	B	Shirley	2014-07-10	female	30	Yes	Yes	No	Yes	No	No	No	Yes	No	No	No	No	No	No	No	no	.	.	No	No	No	No	No	No	No	No	No	No	No	No	No	No	No	No	No	No	No	No	No
SJ-4-BK-1	SJ	4	BK	1	SJ-4-BK	B	Shirley	.	female	68	No	Yes	No	Yes	No	No	No	No	No	No	Yes	No	No	No	No	no	.	.	No	No	No	No	No	No	No	No	No	No	No	No	No	No	No	No	No	No	No	No	No
SJ-4-BL-1	SJ	4	BL	1	SJ-4-BL	B	Shirley	2014-07-10	female	46	No	No	No	No	No	No	No	No	Yes	No	No	No	No	No	No	no	.	.	No	No	No	No	No	No	No	No	No	No	No	No	No	No	No	No	No	No	No	No	No
SJ-4-BM-1	SJ	4	BM	1	SJ-4-BM	B	Shirley	2014-07-10	male	10	No	Yes	Yes	Yes	Yes	No	No	No	No	No	No	No	No	No	No	yes	2014-06-14	5	Yes	Yes	No	Yes	Yes	Yes	Yes	No	Yes	No	No	No	No	No	No	No	No	No	No	No	No
SJ-4-BX-1	SJ	4	BX	1	SJ-4-BX	B	Shirley	2014-07-10	male	30	No	No	No	No	No	No	No	No	No	No	No	No	No	No	No	yes	2014-07-04	3	Yes	No	Yes	No	No	Yes	Yes	No	Yes	No	No	No	No	No	No	Yes	Yes	No	Yes	Yes	No
SJ-5-A-1	SJ	5	A	1	SJ-5-A		NR	2014-07-10	male	2	No	No	No	No	No	No	No	No	No	No	No	No	No	No	No	yes	2014-06-24	10	Yes	Yes	No	No	Yes	Yes	Yes	No	No	No	No	Yes	No	Yes	Yes	No	No	No	No	No	No
SJ-5-A-2	SJ	5	A	2	SJ-5-A		Chanis	2014-07-10	male	3	Yes	Yes	No	Yes	No	No	No	No	No	No	No	No	Yes	No	No	yes	2014-06-30	11	Yes	Yes	No	Yes	Yes	Yes	Yes	No	No	No	No	No	No	No	Yes	No	No	No	Yes	Yes	Yes
SJ-5-AB-1	SJ	5	AB	1	SJ-5-AB		Shirley	2014-07-10	female	67	Yes	No	No	Yes	No	No	No	Yes	Yes	No	Yes	No	Yes	No	No	yes	2014-06-22	15	Yes	Yes	No	No	No	Yes	Yes	No	No	No	No	No	Yes	No	No	Yes	Yes	No	No	Yes	No
SJ-5-AC-1	SJ	5	AC	1	SJ-5-AC	A	Chanis	2014-07-15	female	33	Yes	Yes	No	Yes	No	No	No	Yes	Yes	Yes	Yes	No	No	No	No	yes	.	3	Yes	Yes	Yes	No	Yes	Yes	Yes	Yes	Yes	No	Yes	Yes	Yes	Yes	Yes	Yes	No	No	Yes	Yes	Yes
SJ-5-AH-1	SJ	5	AH	1	SJ-5-AH	A	Chanis	2014-07-15	female	54	Yes	Yes	No	Yes	No	Yes	No	No	No	No	No	No	No	No	No	yes	2014-07-04	2	Yes	Yes	No	No	Yes	Yes	No	No	Yes	No	No	No	No	No	No	Yes	No	No	Yes	Yes	Yes
SJ-5-AN-1	SJ	5	AN	1	SJ-5-AN	A	Chanis	2014-07-15	female	30	No	Yes	No	No	No	No	No	No	No	No	No	No	No	No	No	no	.	.	No	No	No	No	No	No	No	No	No	No	No	No	No	No	No	No	No	No	No	No	No
SJ-5-AU-1	SJ	5	AU	1	SJ-5-AU	A	Chanis	2014-07-15	female	76	Yes	Yes	Yes	Yes	No	No	No	No	No	No	Yes	No	No	No	No	no	.	.	No	No	No	No	No	No	No	No	No	No	No	No	No	No	No	No	No	No	No	No	No
SJ-5-AU-2	SJ	5	AU	2	SJ-5-AU	A	Chanis	2014-07-15	female	83	Yes	Yes	No	Yes	No	No	No	Yes	Yes	No	Yes	No	No	No	Yes	no	.	.	No	No	No	No	No	No	No	No	No	No	No	No	No	No	No	No	No	No	No	No	No
SJ-5-BB-1	SJ	5	BB	1	SJ-5-BB	B	Tyler	2014-07-15	male	45	No	No	No	No	No	No	No	No	No	No	No	No	No	No	No	yes	2014-07-13	.	Yes	Yes	No	No	Yes	Yes	No	No	No	No	No	No	No	No	No	No	No	No	Yes	No	No
SJ-5-BB-2	SJ	5	BB	2	SJ-5-BB	B	Shirley	2014-07-15	female	43	No	No	No	No	No	No	No	No	No	No	No	No	No	No	No	no	.	.	No	No	No	No	No	No	No	No	No	No	No	No	No	No	No	No	No	No	No	No	No
SJ-5-BB-3	SJ	5	BB	3	SJ-5-BB	B	Shirley	2014-07-15	female	14	No	No	No	No	No	No	No	No	No	No	No	No	No	No	No	yes	2014-07-13	5	Yes	No	Yes	No	Yes	Yes	Yes	Yes	Yes	No	No	No	No	No	Yes	Yes	No	No	No	No	No
SJ-5-BC-1	SJ	5	BC	1	SJ-5-BC	B	Tyler	2014-07-15	male	41	No	No	No	No	No	No	No	No	No	No	No	No	No	No	No	yes	2014-06-24	7	Yes	Yes	No	Yes	Yes	Yes	Yes	Yes	Yes	Yes	No	No	No	No	Yes	No	Yes	No	Yes	Yes	Yes
SJ-5-BC-2	SJ	5	BC	2	SJ-5-BC	B	Shirley	2014-07-15	male	14	No	No	No	No	No	No	No	No	No	No	No	No	No	No	No	yes	2014-05-20	14	Yes	Yes	Yes	Yes	Yes	Yes	No	No	Yes	No	Yes	Yes	Yes	Yes	No	No	No	No	No	No	No
SJ-5-BC-3	SJ	5	BC	3	SJ-5-BC	B	Shirley	2014-07-15	female	17	No	No	No	No	No	No	No	No	No	No	No	No	No	No	No	yes	2014-07-10	2	Yes	Yes	No	No	No	No	No	No	Yes	No	No	No	No	No	No	No	No	No	No	No	No
SJ-5-BD-1	SJ	5	BD	1	SJ-5-BD	B	Tyler	2014-07-15	male	79	No	Yes	Yes	Yes	No	No	No	No	No	No	No	No	No	No	No	yes	2014-06-20	2	Yes	Yes	No	No	No	Yes	No	No	Yes	Yes	No	No	No	No	No	No	No	No	No	Yes	No
SJ-5-BD-2	SJ	5	BD	2	SJ-5-BD	B	Tyler	2014-07-15	female	21	No	No	No	No	No	No	No	No	No	No	No	No	No	No	No	yes	2014-06-07	5	Yes	No	No	No	Yes	Yes	Yes	No	Yes	No	No	No	No	No	No	No	No	No	No	Yes	No
SJ-5-BE-1	SJ	5	BE	1	SJ-5-BE	B	Tyler	2014-07-15	female	75	Yes	Yes	No	Yes	No	No	No	No	Yes	No	Yes	No	Yes	No	No	no	.	.	No	No	No	No	No	No	No	No	No	No	No	No	No	No	No	No	No	No	No	No	No
SJ-5-BE-3	SJ	5	BE	3	SJ-5-BE	B	Tyler	2014-07-15	female	39	No	No	No	No	No	No	No	No	Yes	No	No	No	No	No	No	no	.	.	No	No	No	No	No	No	No	No	No	No	No	No	No	No	No	No	No	No	No	No	No
SJ-6-A-1	SJ	6	A	1	SJ-6-A	A	Shirley	2014-07-17	male	14	No	No	No	No	No	No	No	No	No	No	No	No	No	No	No	yes	2014-06-05	9	Yes	Yes	Yes	Yes	Yes	Yes	Yes	Yes	Yes	Yes	No	No	Yes	No	Yes	Yes	No	No	Yes	Yes	Yes
SJ-6-A-2	SJ	6	A	2	SJ-6-A	A	Shirley	2014-07-17	female	36	Yes	No	No	No	No	No	No	Yes	No	No	No	Yes	No	No	No	yes	2014-06-02	3	No	No	Yes	No	No	No	No	No	No	No	Yes	No	No	No	No	No	No	No	No	No	No
SJ-6-A-3	SJ	6	A	3	SJ-6-A	A	Shirley	2014-07-17	male	35	No	Yes	Yes	Yes	No	No	No	Yes	No	No	No	No	No	No	No	no	.	.	No	No	No	No	No	No	No	No	No	No	No	No	No	No	No	No	No	No	No	No	No
SJ-6-AE-1	SJ	6	AE	1	SJ-6-AE	A		2014-07-17	female	43	No	No	No	No	No	No	No	No	No	No	Yes	No	No	No	No	no	.	.	No	No	No	No	No	No	No	No	No	No	No	No	No	No	No	No	No	No	No	No	No
SJ-6-AE-2	SJ	6	AE	2	SJ-6-AE	A		2014-07-17	male	14	No	No	No	No	No	No	No	No	No	No	No	No	No	No	No	no	.	.	No	No	No	No	No	No	No	No	No	No	No	No	No	No	No	No	No	No	No	No	No
SJ-6-AE-3	SJ	6	AE	3	SJ-6-AE	A		2014-07-17	male	11	No	No	No	No	No	No	No	No	No	No	No	No	No	No	No	no	.	.	No	No	No	No	No	No	No	No	No	No	No	No	No	No	No	No	No	No	No	No	No
SJ-6-AG-1	SJ	6	AG	1	SJ-6-AG	A		2014-07-17	female	36	No	No	No	No	No	No	No	No	Yes	No	No	No	No	No	No	no	.	.	No	No	No	No	No	No	No	No	No	No	No	No	No	No	No	No	No	No	No	No	No
SJ-6-AG-2	SJ	6	AG	2	SJ-6-AG	A		2014-07-17	female	19	No	No	No	No	No	No	No	No	Yes	No	No	No	No	No	Yes	yes	.	7	No	No	No	No	No	No	No	No	Yes	Yes	No	No	Yes	Yes	No	No	No	No	No	No	No
SJ-6-AM-1	SJ	6	AM	1	SJ-6-AM	A		2014-07-17	female	56	Yes	No	No	Yes	No	No	No	No	No	No	No	Yes	No	No	No	no	.	.	No	No	No	No	No	No	No	No	No	No	No	No	No	No	No	No	No	No	No	No	No
SJ-6-AN-1	SJ	6	AN	1	SJ-6-AN	A		2014-07-17	female	26	No	No	No	No	No	No	No	No	No	No	No	No	Yes	No	No	no	.	.	No	No	No	No	No	No	No	No	No	No	No	No	No	No	No	No	No	No	No	No	No
SJ-6-BG-1	SJ	6	BG	1	SJ-6-BG	B	Chanis	2014-07-17	female	42	No	Yes	No	No	No	No	No	No	No	No	No	No	No	No	No	no	.	.	No	No	No	No	No	No	No	No	No	No	No	No	No	No	No	No	No	No	No	No	No
SJ-6-BG-2	SJ	6	BG	2	SJ-6-BG	B	Chanis	2014-07-17	male	5	No	No	No	No	No	No	No	No	No	No	No	No	No	No	No	no	.	.	No	No	No	No	No	No	No	No	No	No	No	No	No	No	No	No	No	No	No	No	No
SJ-6-BQ-1	SJ	6	BQ	1	SJ-6-BQ	A		2014-07-17	female	40	No	No	No	No	No	No	No	No	No	No	No	No	No	No	No	no	.	.	No	No	No	No	No	No	No	No	No	No	No	No	No	No	No	No	No	No	No	No	No
SJ-6-CB-1	SJ	6	CB	1	SJ-6-CB	C	Shirley	2014-07-17	female	43	No	Yes	No	No	No	No	No	No	Yes	No	No	No	No	No	No	no	.	.	No	No	No	No	No	No	No	No	No	No	No	No	No	No	No	No	No	No	No	No	No
SJ-6-CB-2	SJ	6	CB	2	SJ-6-CB	C	Shirley	2014-07-17	female	17	No	No	No	No	No	No	No	No	Yes	No	No	No	No	No	No	no	.	.	No	No	No	No	No	No	No	No	No	No	No	No	No	No	No	No	No	No	No	No	No
SJ-6-CB-3	SJ	6	CB	3	SJ-6-CB	C	Shirley	2014-07-17	male	16	No	No	No	No	No	No	No	No	Yes	No	No	No	No	No	No	no	.	.	No	No	No	No	No	No	No	No	No	No	No	No	No	No	No	No	No	No	No	No	No
SJ-6-CE-1	SJ	6	CE	1	SJ-6-CE	C	Shirley	2014-07-17	male	20	No	No	No	No	No	No	No	No	No	No	No	No	No	No	No	no	.	.	No	No	No	No	No	No	No	No	No	No	No	No	No	No	No	No	No	No	No	No	No
SJ-6-CG-1	SJ	6	CG	1	SJ-6-CG	C	Shirley	2014-07-17	male	51	No	No	No	No	No	No	No	No	No	No	No	No	No	No	No	no	.	.	No	No	No	No	No	No	No	No	No	No	No	No	No	No	No	No	No	No	No	No	No
SJ-6-CJ-1	SJ	6	CJ	1	SJ-6-CJ	C	Shirley	2014-07-17	female	40	No	Yes	Yes	No	No	No	No	Yes	Yes	Yes	No	No	No	No	No	no	.	.	No	No	No	No	No	No	No	No	No	No	No	No	No	No	No	No	No	No	No	No	No
SJ-6-CJ-2	SJ	6	CJ	2	SJ-6-CJ	C	Shirley	2014-07-17	male	14	No	No	No	No	No	No	No	No	Yes	No	No	No	No	No	No	no	.	.	No	No	No	No	No	No	No	No	No	No	No	No	No	No	No	No	No	No	No	No	No
SJ-6-CJ-3	SJ	6	CJ	3	SJ-6-CJ	C	Shirley	2014-07-17	male	21	No	No	No	No	No	No	No	No	Yes	No	No	No	No	No	No	no	.	.	No	No	No	No	No	No	No	No	No	No	No	No	No	No	No	No	No	No	No	No	No
SJ-7-A-1	SJ	7	A	1	SJ-7-A	A	Chanis	2014-07-24	female	54	No	Yes	No	No	No	No	No	No	No	No	Yes	No	No	No	No	yes	2014-06-24	2	Yes	No	Yes	No	Yes	Yes	No	Yes	No	No	Yes	No	No	No	Yes	No	No	No	Yes	No	Yes
SJ-7-AC-1	SJ	7	AC	1	SJ-7-AC	A	Tyler	2014-07-24	female	53	No	No	No	Yes	No	No	No	No	No	No	Yes	No	No	No	No	no	.	.	No	No	No	No	No	No	No	No	No	No	No	No	No	No	No	No	No	No	No	No	No
SJ-7-AC-2	SJ	7	AC	2	SJ-7-AC	A	Chanis	2014-07-24	male	51	No	Yes	No	No	No	No	No	No	No	No	Yes	No	No	No	No	no	.	.	No	No	No	No	No	No	No	No	No	No	No	No	No	No	No	No	No	No	No	No	No
SJ-7-AE-1	SJ	7	AE	1	SJ-7-AE		Chanis	2014-07-24	female	46	No	Yes	No	Yes	No	Yes	No	No	No	No	Yes	No	No	No	No	no	.	.	No	No	No	No	No	No	No	No	No	No	No	No	No	No	No	No	No	No	No	No	No
SJ-7-BB-1	SJ	7	BB	1	SJ-7-BB	B	Nicole	2014-07-24	female	50	Yes	Yes	No	No	No	No	No	No	No	No	No	No	No	No	No	no	.	.	No	No	No	No	No	No	No	No	No	No	No	No	No	No	No	No	No	No	No	No	No
SJ-7-BB-2	SJ	7	BB	2	SJ-7-BB	B	Nicole	2014-07-24	male	50	No	No	No	No	No	No	No	No	No	No	No	No	No	No	No	no	.	.	No	No	No	No	No	No	No	No	No	No	No	No	No	No	No	No	No	No	No	No	No
SJ-7-BI-1	SJ	7	BI	1	SJ-7-BI	B	Nicole	2014-07-24	female	84	Yes	Yes	No	Yes	No	No	No	No	No	No	Yes	No	No	No	No	no	.	.	No	No	No	No	No	No	No	No	No	No	No	No	No	No	No	No	No	No	No	No	No
SJ-8-A-1	SJ	8	A	1	SJ-8-A	A	Shirley	2014-08-06	female	31	No	No	No	No	No	No	No	No	No	No	No	No	No	No	No	yes	2014-07-25	3	Yes	Yes	No	No	Yes	Yes	Yes	No	Yes	No	Yes	Yes	No	No	No	Yes	No	No	Yes	Yes	No
SJ-8-AB-1	SJ	8	AB	1	SJ-8-AB	A	Shirley	2014-08-06	female	50	No	No	No	Yes	No	Yes	No	No	No	No	Yes	No	No	No	No	yes	2014-08-03	7	No	Yes	Yes	No	Yes	Yes	No	Yes	Yes	Yes	Yes	Yes	Yes	Yes	Yes	No	No	No	Yes	Yes	Yes
SJ-8-AB-2	SJ	8	AB	2	SJ-8-AB	A	Shirley	2014-08-06	female	26	No	No	No	No	No	No	No	No	No	No	No	No	No	No	No	no	.	.	No	No	No	No	No	No	No	No	No	No	No	No	No	No	No	No	No	No	No	No	No
SJ-8-AI-1	SJ	8	AI	1	SJ-8-AI	A	Shirley	2014-08-06	female	40	No	No	No	No	No	No	No	No	Yes	No	No	No	No	No	No	yes	2014-07-26	4	Yes	Yes	Yes	Yes	Yes	Yes	Yes	Yes	Yes	Yes	Yes	No	No	Yes	Yes	Yes	Yes	No	Yes	Yes	Yes
SJ-8-AI-2	SJ	8	AI	2	SJ-8-AI	A	Shirley	2014-08-06	female	6	No	No	No	No	No	No	No	No	No	No	No	No	No	No	No	no	.	.	No	No	No	No	No	No	No	No	No	No	No	No	No	No	No	No	No	No	No	No	No
SJ-8-AJ-1	SJ	8	AJ	1	SJ-8-AJ	A	Shirley	2014-08-06	female	31	No	Yes	No	No	No	No	No	No	No	No	No	No	No	No	No	no	.	.	No	No	No	No	No	No	No	No	No	No	No	No	No	No	No	No	No	No	No	No	No
SJ-8-AJ-2	SJ	8	AJ	2	SJ-8-AJ		Nicole	2014-08-06	female	13	No	No	No	No	No	No	No	No	No	No	No	No	No	No	No	no	.	.	No	No	No	No	No	No	No	No	No	No	No	No	No	No	No	No	No	No	No	No	No
SJ-8-AJ-3	SJ	8	AJ	3	SJ-8-AJ		Nicole	2014-08-06	female	9	No	No	No	No	No	No	No	No	No	No	No	No	No	No	No	no	.	.	No	No	No	No	No	No	No	No	No	No	No	No	No	No	No	No	No	No	No	No	No
SJ-8-AJ-4	SJ	8	AJ	4	SJ-8-AJ		Shirley	2014-08-06	female	8	No	No	No	No	No	No	No	No	No	No	No	No	No	No	No	no	.	.	No	No	No	No	No	No	No	No	No	No	No	No	No	No	No	No	No	No	No	No	No
SJ-8-AJ-5	SJ	8	AJ	5	SJ-8-AJ		Shirley	2014-08-06	female	8	No	No	No	No	No	No	No	No	Yes	No	No	No	No	No	No	no	.	.	No	No	No	No	No	No	No	No	No	No	No	No	No	No	No	No	No	No	No	No	No
SJ-8-AK-1	SJ	8	AK	1	SJ-8-AK	A	Shirley	2014-08-06	female	38	No	No	No	No	No	No	No	No	No	No	No	No	No	No	No	yes	2014-07-15	7	Yes	Yes	No	No	Yes	Yes	No	No	No	No	No	No	No	No	No	No	No	No	Yes	No	No
SJ-8-AK-2	SJ	8	AK	2	SJ-8-AK		Shirley	2014-08-06	female	11	No	No	No	No	No	No	No	No	No	No	No	No	No	No	No	yes	2014-06-15	14	No	No	No	No	No	No	No	No	No	No	Yes	Yes	Yes	Yes	No	No	No	No	No	No	No
SJ-8-AK-3	SJ	8	AK	3	SJ-8-AK		Nicole	2014-08-06	male	58	No	No	No	No	No	No	No	No	No	No	No	No	No	No	No	yes	2014-07-30	3	No	Yes	No	No	Yes	Yes	No	No	Yes	Yes	Yes	No	No	No	Yes	No	No	No	Yes	Yes	Yes
SJ-8-AK-5	SJ	8	AK	5	SJ-8-AK		Nicole	2014-08-06	male	35	Yes	Yes	Yes	Yes	No	Yes	No	No	No	No	No	No	Yes	No	No	no	.	.	No	No	No	No	No	No	No	No	No	No	No	No	No	No	No	No	No	No	No	No	No
SJ-8-BC-1	SJ	8	BC	1	SJ-8-BC	B	Nicole	2014-08-06	female	46	Yes	Yes	No	No	No	No	No	No	No	No	Yes	No	No	No	No	yes	2014-07-15	3	Yes	Yes	No	No	Yes	Yes	No	No	Yes	Yes	No	No	Yes	No	Yes	Yes	No	No	Yes	Yes	Yes
SJ-8-BC-2	SJ	8	BC	2	SJ-8-BC			2014-08-06	male	37	Yes	Yes	No	No	No	No	No	No	No	No	No	No	Yes	No	No	no	.	.	No	No	No	No	No	No	No	No	No	No	No	No	No	No	No	No	No	No	No	No	No
SJ-8-BE-1	SJ	8	BE	1	SJ-8-BE	B		2014-08-06	male	31	No	No	No	No	No	No	No	No	No	No	No	No	No	No	No	no	.	.	No	No	No	No	No	No	No	No	No	No	No	No	No	No	No	No	No	No	No	No	No
SJ-8-BF-1	SJ	8	BF	1	SJ-8-BF	B		2014-08-06	male	21	No	No	No	No	No	No	No	No	Yes	No	No	No	No	No	No	no	.	.	No	No	No	No	No	No	No	No	No	No	No	No	No	No	No	No	No	No	No	No	No
SJ-8-BF-2	SJ	8	BF	2	SJ-8-BF			2014-08-06	female	19	No	No	No	No	No	No	No	No	No	No	No	No	No	No	No	no	.	.	No	No	No	No	No	No	No	No	No	No	No	No	No	No	No	No	No	No	No	No	No
SJ-8-BF-3	SJ	8	BF	3	SJ-8-BF	B	Nicole	2014-08-06	female	41	No	Yes	Yes	No	No	No	No	No	No	No	No	No	No	No	No	yes	.	3	Yes	Yes	Yes	No	Yes	Yes	No	Yes	Yes	No	No	No	Yes	Yes	No	No	Yes	No	Yes	Yes	Yes
SJ-8-BF-4	SJ	8	BF	4	SJ-8-BF	B		2014-08-06	male	24	No	No	No	No	No	No	No	No	No	No	No	No	No	No	No	no	.	.	No	No	No	No	No	No	No	No	No	No	No	No	No	No	No	No	No	No	No	No	No
SJ-9-A-1	SJ	9	A	1	SJ-9-A			2014-08-15	male	13	No	No	No	No	No	No	No	No	Yes	No	No	No	No	No	No	yes	2014-07-13	14	Yes	No	Yes	Yes	Yes	Yes	Yes	No	Yes	No	No	No	No	Yes	No	No	No	No	Yes	Yes	Yes
SJ-9-A-2	SJ	9	A	2	SJ-9-A			2014-08-15	female	38	No	No	No	No	No	No	No	No	No	No	No	No	No	No	No	yes	2014-07-01	45	Yes	Yes	No	No	No	No	No	No	Yes	No	No	Yes	Yes	Yes	Yes	No	No	No	No	No	No
SJ-9-A-3	SJ	9	A	3	SJ-9-A			2014-08-15	male	10	No	No	No	No	No	No	No	No	No	No	No	No	No	No	No	yes	2014-07-20	7	Yes	No	No	No	No	No	No	Yes	Yes	No	No	Yes	Yes	Yes	No	No	No	No	No	No	No
SJ-9-AB-1	SJ	9	AB	1	SJ-9-AB			2014-08-15	female	47	No	No	No	Yes	No	No	No	No	No	No	Yes	No	No	No	No	no	.	.	No	No	No	No	No	No	No	No	No	No	No	No	No	No	No	No	No	No	No	No	No
SJ-9-AI-1	SJ	9	AI	1	SJ-9-AI			2014-08-15	female	4	No	No	No	No	No	No	No	No	No	No	No	No	No	No	No	yes	2014-08-09	5	Yes	No	No	No	Yes	Yes	Yes	No	Yes	No	Yes	No	No	Yes	Yes	Yes	No	No	Yes	Yes	Yes
SJ-9-AI-2	SJ	9	AI	2	SJ-9-AI			2014-08-15	female	.	No	No	No	No	No	No	No	No	No	No	No	No	No	No	No	yes	2014-07-01	3	No	No	No	No	Yes	Yes	No	No	Yes	No	Yes	No	Yes	No	Yes	No	No	No	Yes	Yes	Yes
SJ-9-BD-1	SJ	9	BD	1	SJ-9-BD			2014-08-15	female	19	No	No	No	No	No	No	No	No	No	No	No	No	No	No	No	yes	2014-08-01	14	Yes	Yes	No	No	Yes	No	No	No	Yes	Yes	No	Yes	No	Yes	No	No	No	No	No	No	No
SJ-9-BJ-1	SJ	9	BJ	1	SJ-9-BJ			2014-08-15	female	40	No	No	No	No	No	No	No	No	No	No	No	No	Yes	No	No	no	.	.	No	No	No	No	No	No	No	No	No	No	No	No	No	No	No	No	No	No	No	No	No
[truncated: 97 more columns]
